# Supplementary material for: Endonuclease enrichment TAPS for cost-effective genome-wide base-resolution DNA methylation detection
Source: Nucleic Acids Res. 2021 Apr 27;49(13):e76. doi: 10.1093/nar/gkab291 (PMC8287915; doi:10.1093/nar/gkab291)
Supplement: gkab291_Supplemental_Files [file gkab291_supplemental_files.zip]

Archive with 2 entries (2 files):
- eeTAPS supplementary figures.pdf
- eeTAPS Supplementary Tables.xlsx
