# Supplementary material for: Endonuclease enrichment TAPS for cost-effective genome-wide base-resolution DNA methylation detection
Source: Nucleic Acids Res. 2021 Apr 27;49(13):e76. doi: 10.1093/nar/gkab291 (PMC8287915; doi:10.1093/nar/gkab291)
Supplement: gkab291_Supplemental_Files [file gkab291_supplemental_files.zip › eeTAPS Supplementary Tables.xlsx]

## Sheet: Description of Supp Tables
Supplementary Table S1	Primer sequences used to amplify 4 kb spike-in model DNA and carrier DNA
Supplementary Table S2	Sequences of oligos used for prepration of model DNA for DHU cleavage efficiency tests
Supplementary Table S3	Methylation in 4kb
Supplementary Table S4	Mapping statistics

## Sheet: Supplementary table S1
Supplementary table S1. Primer sequences used to amplify 4 kb spike-in model DNA and carrier DNA
Template	Primer	Sequence (5’ to 3’)
4 kb model DNA	4 kb-F	CATCGAGCATCAAATGAAACTGC
	4 kb-R	ACGTTATACGATGTCGCAGAGT
Carrier 2 kb	Carrier 2 kb-F	AGGCAACTTTATGCCCATGCAA
	Carrier 2 kb-R	CCAAGGGGTTATGCTAGTTATTGC

## Sheet: Supplementary table S2
Supplementary table S2. Sequences of oligos used for prepration of model DNA for DHU cleavage efficiency tests.
Model DNA	Oligo_ID	Sequence (5’ to 3’)
Model_ACG	ACG_top	CCCAAATCAAGTTGACGACACCAACAACGTATATCGGGTACACGAGTCTCAGTACTCATCATTGTAACTGCACGGCTCTGAmCGTTACACA
	ACG_bottom	GGACCAGAGATCCGAAATTAGATCACAAACCAGTTACTCTGCCGCCAAGTTTAACGAATGTTACTGCGTATGTGTAAmCGTCAGAGCCGTG
Model_CCG	CCG_top	CCCAAATCAAGTTGACGACACCAACAACGTATATCGGGTACACGAGTCTCAGTACTCATCATTGTAACTGCACGGCTCTGCmCGGTACACA
	CCG_bottom	GGACCAGAGATCCGAAATTAGATCACAAACCAGTTACTCTGCCGCCAAGTTTAACGAATGTTACTGCGTATGTGTACmCGGCAGAGCCGTG
Model_GCG	GCG_top	CCCAAATCAAGTTGACGACACCAACAACGTATATCGGGTACACGAGTCTCAGTACTCATCATTGTAACTGCACGGCTCTGGmCGCTACACA
	GCG_bottom	GGACCAGAGATCCGAAATTAGATCACAAACCAGTTACTCTGCCGCCAAGTTTAACGAATGTTACTGCGTATGTGTAGmCGCCAGAGCCGTG
Model_TCG	TCG_top	CCCAAATCAAGTTGACGACACCAACAACGTATATCGGGTACACGAGTCTCAGTACTCATCATTGTAACTGCACGGCTCTGTmCGATACACA
	TCG_bottom	GGACCAGAGATCCGAAATTAGATCACAAACCAGTTACTCTGCCGCCAAGTTTAACGAATGTTACTGCGTATGTGTATmCGACAGAGCCGTG

## Sheet: Supplementary table S3
Supplementary table S3. Methylation in 4kb.
chr	pos	Bisulfite-seq	eeTAPS	eeTAPS(ctrl)
4kb	25	0.00824175	0.00622776	0.00492611
4kb	58	0.000834725	0.00512821	0
4kb	64	0.00403226	0.00198977	0.00480769
4kb	107	0.001	0.0030752	0.00480769
4kb	109	0	0.0036323	0
4kb	130	0	0.00385109	0
4kb	156	0.00310173	0.00560307	0.00507614
4kb	168	0.00138307	0.0020649	0.00505051
4kb	170	0.00681819	0.00441566	0
4kb	217	0.00788528	0.00796695	0.00588235
4kb	248	0.000106587	0.00316857	0.0261438
4kb	313	0.0414547	0.025633	0.00862069
4kb	341	0.00845479	0.00839291	0.0185185
4kb	376	0.0196522	0.0173065	0.0217391
4kb	383	0.000363275	0.00255509	0.0449438
4kb	389	0.015324	0.00959079	0.0227273
4kb	394	0.000396943	0.00321027	0.0113636
4kb	428	0.000276511	0.00390371	0.05
4kb	470	0.000136351	0.00655093	0.027027
4kb	480	0.961054	0.948824	0.028169
4kb	541	0.000414567	0.0052381	0.0307692
4kb	545	0.00061149	0.00190749	0
4kb	561	0.000212916	0.00119104	0.0327869
4kb	575	0.0274885	0.00427655	0.016129
4kb	586	0.000429119	0.00214184	0
4kb	594	0.000610237	0.00404473	0
4kb	602	0.000287163	0.00190114	0.03125
4kb	607	0.000505828	0.0021398	0.0153846
4kb	614	0.0004253	0.00309376	0.0634921
4kb	616	0.000927471	0.00142891	0.0327869
4kb	620	0.00021467	0.00380319	0.0163934
4kb	651	0.000684264	0.00504202	0.0689655
4kb	661	0.958761	0.909113	0.0181818
4kb	664	0.000420235	0.00851064	0.0517241
4kb	681	0.000128205	0.0106157	0
4kb	743	0.958425	0.537135	0.0363636
4kb	750	0.000433585	0.016692	0.0363636
4kb	784	0.116499	0.0911565	0.0408163
4kb	804	0.0116281	0.0190217	0.0196078
4kb	822	0.0260348	0.0201613	0.0185185
4kb	869	0.000258065	0.0106667	0.0327869
4kb	903	0.000265071	0.012016	0.0169492
4kb	908	0.0140057	0.0200535	0.016129
4kb	925	0.000597149	0.0208914	0
4kb	936	0.000526398	0.0180055	0
4kb	950	0.00989438	0.026648	0.031746
4kb	959	0.000386678	0.0128388	0
4kb	961	0.000448012	0.0071736	0
4kb	1009	0.000522163	0.0105105	0.015873
4kb	1011	0.00158689	0.0089955	0.031746
4kb	1026	0.000140612	0.0178042	0.0163934
4kb	1033	0.0166995	0.0484581	0.0322581
4kb	1115	0.000337716	0.0332626	0.0185185
4kb	1125	0.000460859	0.0242261	0.0377358
4kb	1137	0.000307682	0.0183661	0.0196078
4kb	1147	0.0243797	0.0318318	0.0196078
4kb	1190	0.000414066	0.0114364	0
4kb	1192	0.0010459	0.0131758	0.025641
4kb	1224	0.00414655	0.0244813	0.0232558
4kb	1233	0.00261933	0.0179299	0
4kb	1248	0.963415	0.761789	0.0444444
4kb	1275	0.00571701	0.00668598	0.0204082
4kb	1299	0.000224224	0.00396607	0
4kb	1332	0.0520368	0.00615588	0.0212766
4kb	1368	0.00640646	0.00474038	0.0408163
4kb	1381	0.000483636	0.0042735	0
4kb	1420	0.00100603	0.00726152	0
4kb	1428	0.000253079	0.00664525	0.0652174
4kb	1438	0.961445	0.749891	0
4kb	1454	0.00016603	0.021261	0.0263158
4kb	1464	0.962023	0.63177	0.025641
4kb	1473	0.00058725	0.00725572	0.05
4kb	1478	0.00339554	0.0128123	0
4kb	1482	0.00533463	0.00831601	0
4kb	1491	0.0292375	0.00785886	0
4kb	1500	0.000831776	0.0104636	0.05
4kb	1523	0.0003459	0.00552756	0
4kb	1527	0.000363508	0.00732184	0
4kb	1537	0.00349609	0.00700782	0
4kb	1556	0.000207671	0.00655201	0.0232558
4kb	1573	0.000370957	0.00951132	0
4kb	1578	0.000521499	0.00803542	0.0425532
4kb	1585	0.00299333	0.00756828	0.0222222
4kb	1599	0.00962803	0.00667223	0.0227273
4kb	1611	0.95518	0.702364	0
4kb	1618	0.00365353	0.0188733	0
4kb	1627	0.0116954	0.013002	0
4kb	1640	0.000232234	0.00381008	0.0222222
4kb	1644	0.000391359	0.00910426	0
4kb	1666	0.000273373	0.0125	0.0192308
4kb	1690	0.00840373	0.016731	0
4kb	1697	0.000793042	0.0140575	0.0357143
4kb	1715	0.000603197	0.00820707	0.0185185
4kb	1718	0.000590746	0.00598991	0.0188679
4kb	1734	0.000509413	0.0120482	0.0566038
4kb	1745	0.00434029	0.011097	0
4kb	1762	0.000603215	0.0102696	0
4kb	1771	8.57925e-05	0.00873786	0
4kb	1773	0.00236825	0.00552486	0
4kb	1784	0.0249793	0.0214844	0.0204082
4kb	1830	0.00024842	0.00881057	0.0392157
4kb	1856	0.16941	0.349622	0.0172414
4kb	1864	0.00856208	0.0246867	0
4kb	1885	0.00399618	0.0117219	0
4kb	1889	0.000492983	0.00652263	0
4kb	1892	0.00371073	0.0114613	0.0172414
4kb	1898	0.00403173	0.0115132	0
4kb	1902	0.000411311	0.00870286	0.047619
4kb	1906	0.00657233	0.0161893	0
4kb	1910	0.000332931	0.013468	0.016129
4kb	1915	0.000332143	0.0102916	0
4kb	1927	0.000435137	0.0136504	0
4kb	1935	0.00482487	0.0301666	0.0163934
4kb	1943	0.0018319	0.0164242	0.0163934
4kb	1952	0.00862929	0.0134003	0.0169492
4kb	1968	0.000830992	0.00560852	0.0163934
4kb	1978	0.00694155	0.0100223	0
4kb	1991	0.00469376	0.00335946	0
4kb	2031	0.00662576	0.00585729	0
4kb	2056	0.0054102	0.00503637	0
4kb	2062	0.000552995	0.00338028	0.0588235
4kb	2067	0.00081959	0.00789177	0.08
4kb	2086	0.00038088	0.00397953	0.0208333
4kb	2091	0.0135682	0.00684151	0
4kb	2098	0.0066323	0.00800915	0.0204082
4kb	2108	0.00536992	0.00346021	0
4kb	2114	0.000822021	0.00751011	0.04
4kb	2116	0.000461529	0.00348028	0.0204082
4kb	2124	0.0233911	0.0145603	0.0408163
4kb	2140	0.961044	0.801535	0
4kb	2147	0.00835332	0.0256	0
4kb	2168	0.0302967	0.0708783	0
4kb	2174	0.963968	0.839875	0
4kb	2203	0.0340261	0.0241071	0.0208333
4kb	2212	0.00373626	0.00623886	0
4kb	2217	0.000179083	0.00444444	0
4kb	2219	0.000502262	0.00400356	0
4kb	2221	0.000334481	0.00266667	0.02
4kb	2232	0.00851371	0.00846325	0
4kb	2248	0.000387498	0.00577265	0.0188679
4kb	2254	0.000613697	0.00355082	0.0185185
4kb	2261	0.000237892	0.00311526	0.0185185
4kb	2288	0.0119991	0.00531679	0.0363636
4kb	2290	0.0002456	0.00399113	0
4kb	2299	0.000230886	0.00133215	0.037037
4kb	2318	0.000227492	0.00266904	0.05
4kb	2343	0.00342568	0.00583221	0
4kb	2359	0.00407674	0.00590641	0
4kb	2390	0.177586	0.104081	0
4kb	2428	0.0133668	0.0133745	0
4kb	2436	0.000709158	0.00623377	0.0208333
4kb	2452	9.0711e-05	0.00316122	0.0208333
4kb	2457	0.16644	0.171429	0
4kb	2481	0.959905	0.919897	0
4kb	2493	0.00047781	0.00830783	0.0208333
4kb	2515	0.0103496	0.0043611	0.0208333
4kb	2526	0.00736292	0.00434405	0
4kb	2529	0.0027867	0.00391134	0.0208333
4kb	2565	0.000242601	0	0.0172414
4kb	2570	0.00052534	0.00515464	0.0178571
4kb	2617	0.000354764	0.00682012	0
4kb	2628	0.958582	0.893688	0.0192308
4kb	2648	0.000280465	0.00540885	0.0357143
4kb	2658	0.00419134	0.00443599	0.0576923
4kb	2660	0.000304205	0.00348985	0
4kb	2675	0.000477028	0.0056962	0
4kb	2682	0.122168	0.0236518	0
4kb	2689	0.00325903	0.00382531	0
4kb	2717	0.000381631	0.00127796	0.0227273
4kb	2723	0.000229606	0.00255183	0.0465116
4kb	2740	0.000229463	0.00223143	0.0263158
4kb	2747	0.000239204	0.00222859	0
4kb	2751	0.00064611	0.00223001	0
4kb	2755	0.00048608	0.00255265	0
4kb	2757	0.000486094	0.00255346	0
4kb	2762	0.0222923	0.00735765	0
4kb	2796	0.00180802	0.0107178	0.0606061
4kb	2808	0.962411	0.90398	0.0571429
4kb	2819	0.000341844	0.0253623	0
4kb	2830	0.000436336	0.0145455	0.025
4kb	2838	0.000442714	0.00733945	0
4kb	2844	0.0446196	0.0220588	0.0243902
4kb	2852	0.00222538	0.0314233	0
4kb	2860	0.965184	0.744739	0.0540541
4kb	2863	0.000450483	0.00610376	0.0277778
4kb	2881	0.000737258	0.00985222	0
4kb	2884	0.00330569	0.013712	0
4kb	2889	0.00053049	0.00490196	0
4kb	2899	0.00261723	0.00682927	0
4kb	2911	0.000436016	0.00877193	0.030303
4kb	2923	0.000612838	0.00584226	0
4kb	2929	0.000275284	0.00487805	0
4kb	2941	0.00605905	0.00681597	0.0625
4kb	2948	0.0066309	0.0115385	0
4kb	2954	0.000538483	0.00575816	0.0285714
4kb	2962	0.00856197	0.0115385	0.027027
4kb	2969	0.000711302	0.00866218	0
4kb	2972	0.000278448	0.00673725	0
4kb	2974	0.000556585	0.00578035	0
4kb	2982	0.0001736	0.00192864	0
4kb	2988	0.00283888	0.00770713	0
4kb	2995	0.00062061	0.00867888	0.0263158
4kb	2998	0.00135662	0.00870406	0.0512821
4kb	3014	0.000511533	0.00686948	0.0512821
4kb	3020	0.96388	0.707182	0
4kb	3034	0.000622865	0.0139211	0.0588235
4kb	3067	0.00658671	0.0246085	0.030303
4kb	3070	0.00026093	0.0247748	0
4kb	3073	0.00067473	0.0269058	0.0588235
4kb	3087	0.00283275	0.00671141	0.0294118
4kb	3089	0.000466303	0.0133038	0.0606061
4kb	3096	0.962549	0.490842	0
4kb	3134	0.0128346	0.044586	0
4kb	3138	0.000182949	0.0236052	0
4kb	3146	0.95983	0.833718	0
4kb	3181	8.8668e-05	0.00689259	0.025641
4kb	3186	0.000510632	0.0045977	0.025641
4kb	3197	0.00391628	0.00457143	0
4kb	3208	0.0122878	0.00908059	0
4kb	3220	0.000148412	0.00846979	0.025
4kb	3242	0.00952678	0.00679502	0.0238095
4kb	3249	0.000604937	0.00341686	0
4kb	3251	0.00026174	0.00285388	0
4kb	3253	0.00568359	0.00626424	0
4kb	3263	0.0107939	0.00858124	0.0243902
4kb	3270	0.000769849	0.00988372	0.0238095
4kb	3279	0.000513123	0.00652819	0
4kb	3311	0.0397795	0.0574282	0
4kb	3336	0.00815924	0.00655308	0
4kb	3364	0.00413245	0.00781759	0.0285714
4kb	3371	0.000437558	0.00456026	0.0555556
4kb	3391	0.000610076	0.00260926	0
4kb	3417	0.0257962	0.0198282	0.0588235
4kb	3420	0.00338145	0.00668003	0.111111
4kb	3443	0.0042579	0.0114247	0.027027
4kb	3449	0.00034759	0.0108254	0
4kb	3452	0.000771905	0.00473613	0.0277778
4kb	3465	0.00588688	0.0122532	0
4kb	3474	0.012171	0.017135	0
4kb	3482	0.00053817	0.00416378	0.027027
4kb	3484	0.000701417	0.00417246	0
4kb	3491	0.96301	0.752883	0
4kb	3497	0.0111481	0.015873	0
4kb	3506	0.000793107	0.00114286	0
4kb	3508	0.000614487	0.00114416	0
4kb	3515	0.000693071	0.00687285	0
4kb	3522	0.000173014	0.00690449	0
4kb	3533	0.000776894	0.00463499	0
4kb	3549	0.000336826	0.008	0
4kb	3560	0	0.0079096	0.0232558
4kb	3599	0.959966	0.863074	0.0243902
4kb	3617	0.000716409	0.00259179	0.0243902
4kb	3625	0.0158703	0.0103049	0
4kb	3630	0.012035	0.00598546	0.0238095
4kb	3636	0.0489436	0.0118997	0.0238095
4kb	3652	0.000344868	0.00509554	0
4kb	3682	0.000338085	0.00381679	0
4kb	3688	0.000740767	0.00169707	0
4kb	3690	0.000365251	0.00338983	0.0238095
4kb	3693	0.00491896	0.00465707	0
4kb	3714	0.00322132	0.00465707	0.025641
4kb	3723	0.000354937	0.00169635	0
4kb	3725	0.00048968	0.00296736	0
4kb	3746	0.000693693	0.00636132	0.0333333
4kb	3761	0.000602839	0.00256739	0
4kb	3769	0.000243688	0.00472306	0
4kb	3771	0.000636793	0.00344086	0.0625
4kb	3776	0.0457304	0.0519091	0.030303
4kb	3837	0.000818792	0.0139022	0.0285714
4kb	3840	0.961789	0.910103	0.0285714
4kb	3891	0.00622785	0.00493097	0.0227273
4kb	3917	0.000523272	0.00588235	0
4kb	3919	0.000395681	0.0019656	0
4kb	3924	0.000597255	0.00294985	0.0188679
4kb	3926	0.00080483	0.00441826	0.0188679
4kb	3942	0.00758428	0.00393701	0
4kb	3945	0.00206178	0.00491884	0.0357143
4kb	3959	0.000346001	0.00198216	0.0447761
4kb	3962	0.000355029	0.00593765	0.0147059
4kb	3965	0.00313387	0.00445324	0.0147059
4kb	3970	0.000120773	0.00297767	0
4kb	3981	0.00089172	0.00248262	0
4kb	3992	0.000264551	0.00247158	0.0138889
4kb	4010	0.00866603	0.00940594	0.0224719
4kb	4013	0	0.00398406	0.011236
4kb	4015	0.000583242	0.000996512	0.0111111
4kb	4026	0.000312791	0.00845771	0
4kb	4029	0.00161237	0.00449326	0.0103093
4kb	4031	0.000482376	0.00648056	0.0102041
4kb	4041	0.000168407	0.00550275	0.0103093
4kb	4044	0.0193718	0.0205308	0.030303
4kb	4047	0.000188537	0.00458248	0.0204082
4kb	4049	0.000552171	0.00509165	0.040404
4kb	4076	0.000677487	0.0035769	0.00909091
4kb	4089	0.000255102	0.00462012	0.0173913
4kb	4101	0.00800206	0.00518672	0.00840336
4kb	4118	0	0.00312337	0
4kb	4120	0.0081274	0.0046875	0.00806452
4kb	4143	0.0036881	0.00423953	0.016129
4kb	4149	0.00120337	0.00425758	0
4kb	4152	0.00143633	0.00639318	0
4kb	4168	0.004365	0.0048675	0
4kb	4170	0.00228667	0.00217037	0.00793651
4kb	4176	0	0.00271887	0
4kb	4184	0	0.00163577	0
4kb	4205	0	0.00277624	0
4kb	4207	0.00314466	0.00222469	0
4kb	4214	0.0215609	0.0246223	0
4kb	4232	0.954994	0.915839	0
4kb	4244	0	0.00429185	0.00833333
4kb	4250	0.00091241	0.0174672	0
4kb	4257	0	0.0044843	0

## Sheet: Supplementary table S4
Supplementary table S4. Mapping statistics
Mapping statistics for eeTAPS
sample	# Raw reads	# mapped reads	# properly mapped reads	% mapped reads	% properly mapped reads		sequencing depth
eeTAPS	75087691	74487124	67849413	0.992	0.903		4.52521
eeTAPS_1ng	25488766	25433543	15727887	0.997	0.617		1.5361
eeTAPS_10ng	22371125	22327287	20824202	0.998	0.93		1.34821
eeTAPS_50ng	28370411	28315992	27475285	0.998	0.968		1.70976
eeTAPS_rep	107627064	107376184	103168329	0.997	0.958		6.48622
eeTAPS_ctrl	9568590	9546719	9232041	0.997	0.964		0.576657
Mapping statistics for wgTAPS and rrTAPS
	# Raw reads	# mapped reads	# properly mapped reads	% mapped reads	% properly mapped reads		sequencing depth
wgTAPS	455548210	406057179	399138623	0.891	0.876		27.4539
rrTAPS	41956461	37017706	36401314	0.882	0.86		2.52853
